# Supplementary material for: The effect of military training on the sense of agency and outcome processing
Source: Nat Commun. 2020 Aug 31;11:4366. doi: 10.1038/s41467-020-18152-x (PMC7459288; doi:10.1038/s41467-020-18152-x)
Supplement: Supplementary file 4 — Source Data [file 41467_2020_18152_MOESM4_ESM.xlsx]

## Sheet: Figure 1
						Inidividual data
zscores	Civilian students	Junior cadets				Free-choice_Civilian	Free-choice_JuniorCadets	Coercive_Civilian	Coercive_JuniorCadets
Free-choice	-0.16	-0.027				-0.32	0	0.42	-0.02
Coercive	0.099	0.024				-0.12	0.1	0.02	-0.13
						0.4	0.02	-0.36	-0.05
						-0.06	-0.06	0.16	0
SE	Civilian students	Junior cadets				-0.73	-0.18	0.53	0.23
Free-choice	0.041	0.032				-0.5	-0.29	0.34	0.28
Coercive	0.036	0.027				-0.23	0.18	0.22	-0.2
						-0.89	0.24	0.8	-0.08
						-0.1	0.35	-0.09	-0.37
						-0.01	-0.39	-0.05	0.35
						-0.36	-0.1	0.2	0.12
						-0.36	-0.07	0.04	0.06
						0.06	0.03	-0.09	-0.1
						-0.12	-0.05	0.02	0.04
						-0.17	0.04	0.13	-0.05
						0.03	-0.02	-0.1	0.05
						0.08	-0.2	-0.07	0.07
						-0.21	-0.25	0.26	0.25
						-0.14	-0.26	0.11	0.15
						0	0.08	0	-0.13
						-0.15	-0.13	-0.06	0.04
						0.17	0.02	-0.14	-0.07
						-0.06	0.02	0.2	-0.05
						-0.33	0.49	0.38	-0.33
						0.08	0.08	-0.08	-0.05
						-0.23	0.16	0.18	-0.1
						-0.24	0.16	-0.06	-0.1
						-0.4	0.11	0.28	0
						-0.54	-0.02	0.41	0.06
						0.13	-0.17	-0.14	0.12
						-0.01	-0.15	0.03	0.18
						-0.08	-0.2	0.07	0.12
						-0.33	-0.16	0.28	0.01
						-0.17	-0.32	0.09	0.33
						0.04	-0.12	-0.1	0.11
						-0.03	-0.03	0.03	0.12
						-0.35	0	0.22	-0.07
						-0.19	0.11	0.14	0.1
						-0.13		-0.07

## Sheet: Figure 2
						Inidividual data
amplitude N1	Civilian students	Junior cadets				Free-choice_Civilian	Free-choice_JuniorCadets	Coercive_Civilian	Coercive_JuniorCadets
Free-choice	-9.147	-9.34					-6.35		-2.47
Coercive	-6.85	-7.47				-9.35	-5.57	-6.97	-6.52
						-6.59	-9.08	-8.61	-4.62
						-9.96	-6.25	-8.63	-0.96
SE	Civilian students	Junior cadets				-19.2	-14.03	-12.2	-10.42
Free-choice	0.673	0.696				-12.05	-3.16	-8.56	-2.68
Coercive	0.611	0.752				-16.75	-9.36	-4.05	-3.13
						-5.99	-16.59	1.09	-9.6
						-11.05	-12.75	-7.69	-6.18
						-7.26	-10.28	-5.91	-8.47
						-8.46	-8.82	-6.76	-7.02
						-8.24	-2.86	-6.6	-3.31
						-12.1	-6.88	-12.83	-8.74
						-10.26		-7.29
						-9.47		-8.34
						-8.51	-14.93	-7.5	-14.44
						-7.87	-8	-7.27	-7.78
						-0.69	-16.78	1.24	-17.77
						-6.63	-11.24	-7.67	-11.16
						-13.18	-10.29	-7.29	-4.76
						-12.55	-9.04	-7.9	-8.45
						-10.98	-8.25	-5.75	-6.1
						-10.43	-13.6	-7.96	-6.01
						-14.8	-4.28	-10.96	-5.88
						-7.35	-9.07	-3.63	-6.86
							-5.97		-2.56
							-6.28		-8.9
						-1.3	-11.55	-1.7	-6.07
						-10.37	-12.73	-3.98	-2.67
						-14.97	-5.93	-11.79	-16.78
						-6.41	-11.93	-6.73	-9.12
						-11.42	-6.74	-12.25	-6.54
						-5.27	-4.74	-8.93	-4.63
						-2.85	-21.57	2.7	-21.88
						-11.68	-11.81	-10.36	-10.13
						-7.38	-8.3	-6.96	-5.09
						-8.29	-5.14	-7.37	-5.59
						-6.86	-6.43	-9.16	-5.81
						-2.8		-2.07

## Sheet: Figure 3
							Inidividual data
Z scores	Junior cadets	Senior cadets	Privates				Free-choice_JuniorCadets	Free-choice_SeniorCadets	Free-choice_Privates	Coercive_JuniorCadets	Coercive_SeniorCadets	Coercive_Privates
Free-choice	-0.042	-0.127	-0.0107				0.03	-0.72	-0.12	-0.07	0.45	0.15
Coercive	0.014	0.087	0.0204				-0.14	-0.32	0.13	0.16	0.31	-0.19
							0	-0.16		-0.03	0.2
SE	Junior cadets	Senior cadets	Privates				-0.12	0.2	-0.17	0.13	0.17	0.15
Free-choice	0.031	0.039	0.03				0.06	-0.03	0.13	-0.09	-0.16	-0.12
Coercive	0.026	0.03	0.03				-0.19	-0.14	-0.1	0.07	-0.01	0.23
							0.26	-0.12	-0.2	-0.09	0.1	0.21
							-0.21	0.02	-0.03	0.18	0.02	-0.05
							-0.04	-0.05	-0.02	-0.15	-0.03	-0.04
							0.13	-0.37	-0.15	-0.11	0.26	-0.02
							0.06	-0.29	-0.04	-0.11	-0.01	0.03
							-0.01	-0.26	-0.01	0.01	0.3	-0.04
								-0.28	-0.24		0.03	0.22
							-0.22	-0.16	0.09	0.09	0.06	-0.05
							-0.21	0.18	0.44	0.18	-0.11	-0.48
							-0.19	-0.02	-0.18	0.12	0.07	0.21
							-0.12	-0.35	-0.06	0.1	0.21	-0.04
							-0.01	0.24	-0.05	-0.08	-0.14	0.02
							0.43	-0.27	0.11	-0.3	0.05	-0.1
							-0.18	0.17	-0.12	0.22	-0.23	0.13
							0.11	0	0.02	0.09	0.01	-0.03
							-0.15	-0.15	0.14	0.1	0.17	-0.12
							0.1	0		-0.21	0.14
							0.09	0.01	0.1	-0.21	-0.01	-0.03
							-0.23	0.06	0.19	0.14	-0.03	0
							-0.3	-0.26	-0.05	0.15	0.17	-0.01
							-0.01	-0.41	0.15	0.05	0.45	0.16
							0.09	0.1	-0.29	-0.07	-0.03	0.27
								-0.31			0.23
							-0.05	-0.12	0.04	0.02	-0.03	0.09

## Sheet: Figure 4
									Inidividual data
amplitude N1	Junior cadets	Senior cadets	Privates						Free-choice_JuniorCadets	Free-choice_SeniorCadets	Free-choice_Privates	Coercive_JuniorCadets	Coercive_SeniorCadets	Coercive_Privates
Free-choice	-10.28	-10.87	-7.8						-11.3	-9.27	-4.54	-9.81	-4.05	-2.77
Coercive	-7.69	-10.65	-6.91						-11.48	-15.4	-3.29	-11.15	-15.7	-5.77
									-5.45	-7.1		0.01	-4.74
									-17.65	-4.68	-6.33	-6.3	-8.96	-4.93
SE	Junior cadets	Senior cadets	Privates						-13.96	-17.16	-17.2	-9.62	-13.09	-12.33
Free-choice	0.76	0.76	1.033						-7.56	-7.14	-17.18	-2.08	-3.43	-13.6
Coercive	0.82	0.9	0.91						-18.35	-21.72	-18.77	-13.76	-18.41	-12.99
									-10.53	-12.56	-2.41	-2.72	-13.24	-6.89
									-12.56	-8.09	-9.21	-12.13	-7.03	-8.49
										-7.63	-8.13		-9.63	-4.38
									-12.39	-8.84	-4.14	-12	-10.24	-5.54
									-12.39	-8.01	-12.58	-9.73	-14.71	-13.43
										-16.45	4.06		-15.79	0.53
									-5.11	-11.09	-9.92	-9.86	-11.85	-15.25
									-7.07	-16.98	-8.73	-4.61	-20.81	-9.32
									-9.87	-8.45	-7.18	-9.43	-7.01	-5.35
									-11.78	-9.22	-5.07	-9.78	-6.62	-8.23
									-6.26	-7.34	-6.7	-6.23	-6.36	-3.93
									-7.88	-6.12	-9.88	-9.33	-19.5	-6.45
									-5.06	-5.9	-8.52	-4.64	-7.63	-2.61
									-3.93	-16.14	-8.18	-0.71	-19.29	-0.57
									-12.54	-13.91	-8.34	-3.96	-7.09	-8.44
									-6.76	-8.8		-1.69	-2.79
									-9.2	-12.95	1.36	-7.18	-8.63	-0.06
									-9.84	-14.49	0.45	-10.03	-13.93	0.33
									-11.75	-11.36	-9.3	-6.13	-11.11	-4.12
									-6.44	-5.7	-13.73	-4.81	-7.2	-16.06
									-12.32	-13.32	-9.63	-14.04	-10.13	-6.61
										-9.59			-9.87
									-18.23	-10.93	-7.53	-16.02	-10.92	-9.37

## Sheet: Figure S1
						Inidividual data
Z scores	Free-choice					Free-choice - OUT	Free-choice - IN	Free-choice - Senior Cadets
Cadets OUT	-0.049					0.24	0	-0.72
Cadets IN	-0.036					-0.39	0.1	-0.32
Senior cadets	-0.127					-0.02	0.02	-0.16
						-0.25	-0.06	0.2
						-0.26	-0.18	-0.03
SE	Free-choice					0.08	-0.29	-0.14
Cadets OUT	0.041					0.02	0.18	-0.12
Cadets IN	0.026					0.08	0.34	0.02
Senior cadets	0.039					0.11	-0.1	-0.05
						-0.32	-0.07	-0.37
						-0.12	0.03	-0.29
						0	-0.05	-0.26
						0.03	0.04	-0.28
						0	-0.2	-0.16
						0.26	-0.13	0.18
						-0.21	0.02	-0.02
						-0.04	0.49	-0.35
						0.06	0.16	0.24
						-0.21	0.16	-0.27
							-0.02	0.17
							-0.17	0
							-0.15	-0.15
							-0.2	0
							-0.16	0.01
							-0.03	0.06
							0.1	-0.26
							-0.14	-0.41
							-0.12	0.1
							0.06	-0.31
							-0.19	-0.12
							0.13
							-0.01
							-0.26
							-0.22
							-0.19
							-0.12
							-0.01
							0.43
							-0.18
							0.11
							-0.08
							0.1
							0.09
							-0.23
							-0.3
							-0.01
							0.09
							-0.28
							-0.05

## Sheet: Figure S2
								Inidividual data
Amplitude N1	Free-choice	Coercive						Free-choice - OUT	Free-choice - IN	Free-choice - Senior Cadets	Coercive - OUT	Coercive - IN	Coercive - Senior Cadets
Cadets OUT	-11.874	-9.35						-16.59	-6.35	-9.27	-9.6	-2.47	-4.05
Cadets IN	-8.77	-6.97						-10.28	-5.57	-15.4	-8.47	-6.52	-15.7
Senior cadets	-10.87	-10.65						-14.93	-9.08	-7.1	-14.44	-4.62	-4.74
								-16.78	-6.25	-4.68	-17.77	-0.96	-8.96
								-11.24	-14.03	-17.16	-11.16	-10.42	-13.09
SE	Free-choice	Coercive						-10.29	-3.16	-7.14	-4.76	-2.68	-3.43
Cadets OUT	0.983	1.22						-8.25	-9.36	-21.72	-6.1	-3.13	-18.41
Cadets IN	0.535	0.55						-9.07	-12.75	-12.56	-6.86	-6.18	-13.24
Senior cadets	1.009	1.02						-11.55	-8.82	-8.09	-6.07	-7.02	-7.03
								-21.57	-2.86	-7.63	-21.88	-3.31	-9.63
								-11.81	-6.88	-8.84	-10.13	-8.74	-10.24
								-5.14		-8.01	-5.59	-6.8	-14.71
								-11.3		-16.45	-9.81	-8.86	-15.79
								-5.45	-8	-11.09	0.01	-7.78	-11.85
								-18.35	-9.04	-16.98	-13.76	-8.45	-20.81
								-10.53	-13.6	-8.45	-2.72	-6.01	-7.01
								-12.56	-4.28	-9.22	-12.13	-5.88	-6.62
								-12.39	-5.97	-7.34	-12	-2.56	-6.36
								-7.07	-6.28	-6.12	-4.61	-8.9	-19.5
									-12.73	-5.9		-2.67	-7.63
									-5.93	-16.14		-16.78	-19.29
									-11.93	-13.91		-9.12	-7.09
									-6.74	-8.8		-6.54	-2.79
									-4.74	-12.95		-4.63	-8.63
									-8.3	-14.49		-5.09	-13.93
									-6.43	-11.36		-5.81	-11.11
									-11.48	-5.7		-11.15	-7.2
									-17.65	-13.32		-6.3	-10.13
									-13.96	-9.59		-9.62	-9.87
									-7.56	-10.93		-2.08	-10.92
									-12.39			-9.73
									-6.07			-7.08
									-5.11			-9.86
									-9.87			-9.43
									-11.78			-9.78
									-6.26			-6.23
									-7.88			-9.33
									-5.06			-4.64
									-3.93			-0.71
									-12.54			-3.96
									-6.76			-1.69
									-9.2			-7.18
									-9.84			-10.03
									-11.75			-6.13
									-6.44			-4.81
									-12.32			-14.04
									-8.47			-13.04
									-18.23			-16.02
